# Supplementary material for: Phytochemical Compounds and Anticancer Activity of Cladanthus mixtus Extracts from Northern Morocco
Source: Cancers (Basel). 2022 Dec 27;15(1):152. doi: 10.3390/cancers15010152 (PMC9818270; doi:10.3390/cancers15010152)
Supplement: Supplementary file 1 [file cancers-15-00152-s001.zip]

Archive with 1 entries (1 files):
- cancers-2082957-supplementary.pdf
